# Supplementary material for: Derivation and Characterization of Isogenic OPA1 Mutant and Control Human Pluripotent Stem Cell Lines
Source: Cells. 2025 Jan 17;14(2):137. doi: 10.3390/cells14020137 (PMC11764107; doi:10.3390/cells14020137)
Supplement: Supplementary file 1 [file cells-14-00137-s001.zip]

Archive with 1 entries (1 files):
- cells-3374401-supplementary.pdf
